# Supplementary material for: Phosphorus–Nitrogen Interaction in Fire Retardants and Its Impact on the Chemistry of Treated Wood
Source: Materials (Basel). 2024 Oct 30;17(21):5283. doi: 10.3390/ma17215283 (PMC11547488; doi:10.3390/ma17215283)
Supplement: Supplementary file 1 [file materials-17-05283-s001.zip]

Archive with 1 entries (1 files):
- materials-3244307-supplementary.pdf
